# Supplementary material for: Nephromyces Encodes a Urate Metabolism Pathway and Predicted Peroxisomes, Demonstrating That These Are Not Ancient Losses of Apicomplexans
Source: Genome Biol Evol. 2018 Nov 30;11(1):41–53. doi: 10.1093/gbe/evy251 (PMC6320678; doi:10.1093/gbe/evy251)
Supplement: Supplementary Data [file evy251_supp.xlsx]

## Sheet: Sheet1
Supplimentary Table 1) Nephromyces/Cardiosporidium peroxisomal-related genes Identified PeroxDB and KAAS. Complete transcripts were run through Wolf PSORTII, Ppero, TargetP, Topcons and Predotar to identify possible signal motifs inclding PTS1
GenName	GenBank	Gene	PSORTII	Ppero pts1	TargetP	topcons	predotar
Neph64	MK265833	MLS	cyto: 8, extr: 5, chlo: 1	No	_	Yes	possibly plastid
Neph65	MK265834	MLS	cyto: 11, nucl: 2, vacu: 1	No	_	Yes	none
Neph66	MK265835	MLS	chlo: 5.5, chlo_mito: 5.33333, mito: 4, cyto: 3, cyto_mito: 2.83333, plas: 1	No	M	No	possibly mitochondrial
Neph108	MK265877	MLS	chlo: 9, mito: 4, plas: 1	No	M	No	possibly mitochondrial
Neph205	MK265974	MLS	cyto: 8, nucl: 3, vacu: 1, golg: 1, cysk_plas: 1	No	_	No	none
Neph206	MK265975	MLS	cyto: 7, nucl: 3, chlo: 2, golg: 1, cysk_plas: 1	No	_	No	none
Neph207	MK265976	MLS	cyto: 8, extr: 5, chlo: 1	No	_	No	possibly plastid
Neph208	MK265977	MLS	chlo: 6, cyto: 3, mito: 3, nucl: 1, plas: 1	No	M	No	possibly mitochondrial
Neph209	MK265978	MLS	cyto: 6, extr: 3, chlo: 1, nucl: 1, mito: 1, E.R.: 1, cysk: 1	No	_	No	possibly plastid
Neph210	MK265979	MLS	chlo: 5.5, chlo_mito: 5.33333, mito: 4, cyto: 3, cyto_mito: 2.83333, plas: 1	No	M	No	possibly mitochondrial
Neph420	MK266189	MDH	extr: 9, chlo: 2, nucl: 1, cyto: 1, mito: 1	No	S	No	none
Neph436	MK266205	PEX1	chlo: 5, nucl: 2, cyto: 2, plas: 2, mito: 1, extr: 1, vacu: 1	No	S	No	none
Neph313	MK266082	PEX2	nucl: 13.5, cyto_nucl: 7.5	No	_	No	none
Neph314	MK266083	PEX2	nucl: 6, cyto: 5, mito: 1, extr: 1, cysk: 1	No	_	No	none
Neph4	MK265773	PEX4	cyto: 5, chlo: 3, nucl: 2, plas: 2, mito: 1, extr: 1	No	_	No	none
Neph43	MK265812	PEX4	cyto: 5, chlo: 3, nucl: 2, plas: 2, mito: 1, extr: 1	No	_	No	none
Neph18	MK265787	PEX5	mito: 7, chlo: 4, nucl: 2, cyto: 1	No	M	No	possibly mitochondrial
Neph174	MK265943	PEX5	plas: 5, nucl_plas: 4.5, cyto: 3, chlo: 2, nucl: 2, mito: 1, extr: 1	No	_	No	none
Neph56	MK265825	PEX7	nucl: 7, cyto: 7	No	_	No	none
Neph192	MK265961	PEX7	nucl: 14	No	_	No	none
Neph338	MK266107	PEX7	nucl: 14	No	_	No	none
Neph54	MK265823	PEX7	extr: 7, nucl: 4, chlo: 2, cyto: 1	No	_	No	none
Neph55	MK265824	PEX7	extr: 7, nucl: 4, chlo: 2, cyto: 1	No	_	No	none
Neph41	MK265810	PEX10	nucl: 12, extr: 2	No	S	No	possibly ER
Neph329	MK266098	PEX12	plas: 7, E.R.: 4, cyto: 1, mito: 1, extr: 1	No	_	No	none
Neph375	MK266144	PEX12	nucl: 3, extr: 3, vacu: 2, E.R.: 2, golg: 2, cyto: 1, plas: 1	No	_	No	none
Neph376	MK266145	PEX12	nucl: 3, extr: 3, vacu: 2, E.R.: 2, golg: 2, cyto: 1, plas: 1	No	_	No	none
Neph7	MK265776	PEX14	nucl: 10, cyto: 3, plas: 1	No	_	No	none
Neph321	MK266090	PEX14	pero: 11, cyto_nucl: 2, nucl: 1.5, cyto: 1.5	No	_	No	none
Neph130	MK265899	MPV17	E.R.: 5, plas: 3, chlo: 2, vacu: 2, pero: 1, golg: 1	Perhaps yes	_	No	possibly plastid
Neph408	MK266177	MPV17	plas: 8, vacu: 4, E.R.: 2	No	S	No	none
Neph410	MK266179	MPV17	chlo: 4, nucl: 3, vacu: 2, E.R.: 2, cyto: 1, mito: 1, extr: 1	No	S	No	ER
Neph176	MK265945	ABCD	plas: 9, vacu: 2, nucl: 1, cyto: 1, E.R.: 1	No	_	No	none
Neph177	MK265946	ABCD	plas: 5, vacu: 4, E.R.: 2, nucl: 1, cyto: 1, mito: 1	No	_	No	none
Neph409	MK266178	ABCD	plas: 9, mito: 2, chlo: 1, E.R.: 1, pero: 1	No	_	No	none
Neph412	MK266181	ABCD	chlo: 4, vacu: 4, plas: 2, nucl: 1, mito: 1, extr: 1, golg: 1	No	_	No	none
Neph413	MK266182	ABCD	chlo: 4, vacu: 4, plas: 2, nucl: 1, mito: 1, extr: 1, golg: 1	No	_	No	none
Neph178	MK265947	ABCD3	chlo: 7, cyto: 3, mito: 3, pero: 1	No	_	No	none
Neph196	MK265965	ABCD3	plas: 8, vacu: 3, E.R.: 2, mito: 1	No	_	No	possibly ER
Neph27	MK265796	ACAA1	cyto: 8, chlo: 2, nucl: 1, mito: 1, plas: 1, pero: 1	No	_	No	none
Neph28	MK265797	ACAA1	chlo: 4, cyto: 3.5, golg: 3, cyto_nucl: 3, nucl: 1.5, plas: 1, vacu: 1	No	_	No	none
Neph35	MK265804	ACAA1	chlo: 4, cyto: 3.5, golg: 3, cyto_nucl: 3, nucl: 1.5, plas: 1, vacu: 1	No	_	No	none
Neph37	MK265806	ACAA1	cyto: 8, chlo: 2, nucl: 1, mito: 1, plas: 1, pero: 1	No	_	No	none
Neph48	MK265817	ACAA1	chlo: 11.5, chlo_mito: 7, mito: 1.5, cyto: 1	No	M	No	mitochondrial
Neph72	MK265841	ACAA1	chlo: 9, mito: 3, nucl: 2	No	_	No	none
Neph134	MK265903	ACAA1	chlo: 11.5, chlo_mito: 7, mito: 1.5, cyto: 1	No	M	No	mitochondrial
Neph22	MK265791	ACAA1	chlo: 5, nucl: 4, cyto: 2, mito: 1, cysk: 1, golg: 1	No	_	No	none
Neph29	MK265798	ACAA1	cyto: 6, chlo: 4, nucl: 2, plas: 1, extr: 1	No	_	No	none
Neph36	MK265805	ACAA1	cyto: 6, chlo: 4, nucl: 2, plas: 1, extr: 1	No	_	No	none
Neph106	MK265875	ACAA1	chlo: 5, nucl: 4, cyto: 2, mito: 1, cysk: 1, golg: 1	No	_	Yes	none
Neph107	MK265876	ACAA1	chlo: 5, nucl: 4, cyto: 2, mito: 1, cysk: 1, golg: 1	No	_	No	none
Neph127	MK265896	ACAA1	nucl: 7, cyto: 4, mito: 2, chlo: 1	No	_	No	none
Neph128	MK265897	ACAA1	nucl: 7, cyto: 4, mito: 2, chlo: 1	No	_	No	none
Neph441	MK266210	ACAA1	nucl: 7, cyto: 4, mito: 2, chlo: 1	No	_	No	none
Neph442	MK266211	ACAA1	nucl: 7, cyto: 4, mito: 2, chlo: 1	No	_	No	none
Neph443	MK266212	ACAA1	nucl: 7, cyto: 4, mito: 2, chlo: 1	No	_	No	none
Neph444	MK266213	ACAA1	nucl: 7, cyto: 4, mito: 2, chlo: 1	No	_	No	none
Neph445	MK266214	ACAA1	nucl: 7, cyto: 4, mito: 2, chlo: 1	No	_	No	none
Neph456	MK266225	ACAA1	nucl: 6, mito: 4, cyto: 2, chlo: 1, cysk: 1	No	_	No	none
Neph458	MK266227	ACAA1	nucl: 6, mito: 4, cyto: 2, chlo: 1, cysk: 1	No	_	No	none
Neph221	MK265990	ACOX	cyto: 9, nucl: 2, mito: 2, plas: 1	No	_	No	none
Neph222	MK265991	ACOX	cyto: 7.5, cyto_nucl: 5, E.R.: 4, nucl: 1.5, mito: 1	No	_	No	none
Neph293	MK266062	ACOX	cyto: 7.5, cyto_nucl: 5, E.R.: 4, nucl: 1.5, mito: 1	No	_	No	none
Neph294	MK266063	ACOX	cyto: 9, nucl: 2, mito: 2, plas: 1	No	_	No	none
Neph387	MK266156	ACOX	pero: 11, cyto: 2, golg: 1	No	_	No	none
Neph388	MK266157	ACOX	pero: 11, cyto: 2, golg: 1	Yes	_	No	none
Neph389	MK266158	ACOX	pero: 11, cyto: 2, golg: 1	Yes	_	No	none
Neph390	MK266159	ACOX	pero: 11, cyto: 2, golg: 1	Yes	_	No	none
Neph391	MK266160	ACOX	pero: 11, cyto: 2, golg: 1	Yes	_	No	none
Neph392	MK266161	ACOX	pero: 11, cyto: 2, golg: 1	Yes	_	No	none
Neph393	MK266162	ACOX	pero: 11, cyto: 2, golg: 1	Yes	_	No	none
Neph120	MK265889	AGXT	chlo: 11, mito: 3	No	M	No	possibly mitochondrial
Neph365	MK266134	AGXT	cyto: 7, mito: 4, chlo: 1, extr: 1, golg: 1	No	_	No	none
Neph366	MK266135	AGXT	cyto: 8, mito: 4, chlo: 1, extr: 1	No	_	No	none
Neph447	MK266216	AGXT	chlo: 9, mito: 2, pero: 2, E.R.: 1	No	M	No	possibly mitochondrial
Neph448	MK266217	AGXT	chlo: 9, mito: 2, pero: 2, E.R.: 1	No	M	No	possibly mitochondrial
Neph363	MK266132	AK	nucl: 8, cyto: 2.5, cyto_E.R.: 2, chlo: 1, mito: 1, cysk: 1	No	_	No	none
Neph364	MK266133	AK	nucl: 8, cyto: 2.5, cyto_E.R.: 2, chlo: 1, mito: 1, cysk: 1	No	_	No	none
Neph453	MK266222	AK	cyto: 7.5, cyto_E.R.: 5, chlo: 3, E.R.: 1.5, nucl: 1, cysk: 1	No	_	No	none
Neph454	MK266223	AK	cyto: 5, nucl: 4, chlo: 2, mito: 1, extr: 1, pero: 1	No	_	No	none
Neph2	MK265771	ANT	nucl: 5, chlo: 4, cyto: 3, extr: 1, cysk: 1	No	_	No	none
Neph115	MK265884	ANT	nucl: 6, cyto: 4, chlo: 2, extr: 1, vacu: 1	No	_	No	none
Neph116	MK265885	ANT	nucl: 5, cyto: 3.5, cyto_E.R.: 2.5, chlo: 2, mito: 1, extr: 1, vacu: 1	No	_	No	none
Neph152	MK265921	ANT	nucl: 6, cyto: 4, chlo: 2, extr: 1, vacu: 1	No	_	No	none
Neph153	MK265922	ANT	nucl: 7, cyto: 3, chlo: 1, mito: 1, extr: 1, vacu: 1	No	_	No	none
Neph80	MK265849	CAT	pero: 12, cyto: 1, golg: 1	Yes	_	No	none
Neph123	MK265892	CAT	pero: 12, cyto: 1, golg: 1	Yes	_	No	none
Neph124	MK265893	CAT	pero: 12, cyto: 1, golg: 1	Yes	_	No	none
Neph407	MK266176	CAT	nucl: 7, pero: 2, chlo: 1, mito: 1, extr: 1, vacu: 1, cysk_plas: 1	No	_	No	none
Neph421	MK266190	CAT	nucl: 7, cyto: 2, pero: 2, cysk: 1.5, cysk_plas: 1.5, mito: 1	No	_	No	none
Neph422	MK266191	CAT	nucl: 7, cyto: 2, pero: 2, cysk: 1.5, cysk_plas: 1.5, mito: 1	No	_	No	none
Neph433	MK266202	CAT	nucl: 7, cyto: 2, pero: 2, cysk: 1.5, cysk_plas: 1.5, mito: 1	No	_	No	none
Neph200	MK265969	CHY	chlo: 8, nucl: 2, extr: 2, plas: 1, E.R.: 1	No	S	No	possibly ER
Neph201	MK265970	CHY	chlo: 8, nucl: 2, extr: 2, plas: 1, E.R.: 1	No	S	No	possibly ER
Neph312	MK266081	CHY	chlo: 10, mito: 3, nucl: 1	No	M	No	none
Neph337	MK266106	CHY	chlo: 10, mito: 3, nucl: 1	No	M	No	none
Neph428	MK266197	CHY	nucl: 6, cyto: 3, chlo: 1, mito: 1, vacu: 1, cysk: 1, golg: 1	No	_	No	none
Neph332	MK266101	CPK	cyto: 12, nucl: 1, pero: 1	No	_	No	none
Neph99	MK265868	DECR2	cyto: 5, chlo: 4, extr: 2, nucl: 1, cysk: 1, golg: 1	No	_	No	none
Neph158	MK265927	DECR2	chlo: 6.5, chlo_mito: 4.5, cyto: 2, vacu: 2, mito: 1.5, plas: 1, extr: 1	Yes	S	No	ER
Neph212	MK265981	DECR2	pero: 7, cyto: 3.5, cyto_nucl: 2.5, chlo: 2, golg: 1	Yes	M	No	none
Neph213	MK265982	DECR2	pero: 10, cyto: 3, golg: 1	Yes	_	No	none
Neph214	MK265983	DECR2	pero: 7, cyto: 3.5, cyto_nucl: 2.5, chlo: 2, golg: 1	Yes	M	No	none
Neph215	MK265984	DECR2	pero: 7, cyto: 3.5, cyto_nucl: 2.5, chlo: 2, golg: 1	Yes	M	No	none
Neph216	MK265985	DECR2	pero: 7, chlo: 3, cyto: 3, golg: 1	Yes	_	No	none
Neph217	MK265986	DECR2	pero: 7, chlo: 3, cyto: 3, golg: 1	Yes	_	No	none
Neph218	MK265987	DECR2	pero: 7, chlo: 3, cyto: 3, golg: 1	Yes	_	No	none
Neph219	MK265988	DECR2	pero: 7, cyto: 3.5, cyto_nucl: 2.5, chlo: 2, golg: 1	Yes	M	No	none
Neph220	MK265989	DECR2	pero: 7, chlo: 3, cyto: 3, golg: 1	Yes	_	No	none
Neph251	MK266020	DECR2	cyto: 5, chlo: 4, extr: 2, nucl: 1, cysk: 1, golg: 1	No	_	No	none
Neph252	MK266021	DECR2	chlo: 13, plas: 1	Perhaps yes	S	No	possibly plastid
Neph253	MK266022	DECR2	chlo: 11, extr: 2, cyto: 1	Perhaps yes	S	No	none
Neph261	MK266030	DECR2	pero: 7, cyto: 3.5, cyto_nucl: 2.5, chlo: 2, golg: 1	Yes	M	No	none
Neph262	MK266031	DECR2	pero: 7, cyto: 3.5, cyto_nucl: 2.5, chlo: 2, golg: 1	Yes	M	No	none
Neph263	MK266032	DECR2	pero: 7, cyto: 3.5, cyto_nucl: 2.5, chlo: 2, golg: 1	Yes	M	No	none
Neph264	MK266033	DECR2	pero: 7, cyto: 3.5, cyto_nucl: 2.5, chlo: 2, golg: 1	Yes	M	No	none
Neph265	MK266034	DECR2	pero: 7, cyto: 3.5, cyto_nucl: 2.5, chlo: 2, golg: 1	Yes	M	No	none
Neph266	MK266035	DECR2	pero: 7, cyto: 3.5, cyto_nucl: 2.5, chlo: 2, golg: 1	Yes	M	Yes	none
Neph267	MK266036	DECR2	pero: 10, cyto: 3, golg: 1	Yes	_	No	none
Neph268	MK266037	DECR2	pero: 7, cyto: 3.5, cyto_nucl: 2.5, chlo: 2, golg: 1	Yes	M	No	none
Neph269	MK266038	DECR2	pero: 7, cyto: 3.5, cyto_nucl: 2.5, chlo: 2, golg: 1	Yes	M	No	none
Neph298	MK266067	DECR2	chlo: 13, plas: 1	Perhaps yes	S	No	possibly plastid
Neph299	MK266068	DECR2	chlo: 11, extr: 2, cyto: 1	Perhaps yes	S	No	none
Neph352	MK266121	DECR2	pero: 11, chlo: 1, nucl: 1, cyto: 1	Perhaps yes	_	No	none
Neph353	MK266122	DECR2	pero: 11, chlo: 1, nucl: 1, cyto: 1	Perhaps yes	_	No	none
Neph121	MK265890	DHRS4	pero: 9, cyto: 4, nucl: 1	Yes	_	No	none
Neph157	MK265926	DHRS4	pero: 9, cyto: 4, nucl: 1	Yes	_	No	none
Neph223	MK265992	DHRS4	chlo: 7, E.R.: 2.5, extr: 2, E.R._plas: 2, nucl: 1, mito: 1	No	S	No	ER
Neph224	MK265993	DHRS4	cyto: 12, mito: 1, cysk_nucl: 1	No	_	No	none
Neph246	MK266015	DHRS4	cyto: 10, chlo: 2, nucl: 1.5, cysk_nucl: 1.5	No	_	No	none
Neph247	MK266016	DHRS4	extr: 5, chlo: 3, vacu: 3, nucl: 1, mito: 1, golg: 1	No	S	No	ER
Neph296	MK266065	DHRS4	extr: 5, chlo: 3, vacu: 3, nucl: 1, mito: 1, golg: 1	No	S	No	ER
Neph302	MK266071	DHRS4	chlo: 6, E.R.: 2.5, extr: 2, E.R._plas: 2, nucl: 1.5, cyto_nucl: 1.5, mito: 1	No	S	No	ER
Neph303	MK266072	DHRS4	chlo: 7, E.R.: 2.5, extr: 2, E.R._plas: 2, nucl: 1, mito: 1	No	S	No	ER
Neph368	MK266137	DHRS4	chlo: 8, pero: 3, cyto: 2.5, cyto_nucl: 2	No	_	No	none
Neph398	MK266167	DHRS4	pero: 6, cyto: 3.5, cyto_nucl: 3, chlo: 2, nucl: 1.5, golg: 1	Yes	_	No	none
Neph399	MK266168	DHRS4	pero: 11, cyto: 3	Yes	_	No	none
Neph369	MK266138	DHRS4	chlo: 12, extr: 2	No	_	No	none
Neph370	MK266139	DHRS4	chlo: 8, cyto: 2.5, cyto_nucl: 2.5, pero: 2, nucl: 1.5	Yes	_	No	none
Neph21	MK265790	DJP1	cyto: 8, nucl: 4, mito: 1, pero: 1	No	_	No	none
Neph202	MK265971	DJP1	cyto: 8, nucl: 4, mito: 1, pero: 1	No	_	No	none
Neph416	MK266185	DJP1	nucl: 10, plas: 2, chlo: 1, extr: 1	No	_	Yes	none
Neph425	MK266194	DJP1	nucl: 10, cyto: 4	No	_	No	none
Neph426	MK266195	DJP1	nucl: 6, cyto: 6, plas: 1, pero: 1	No	_	No	none
Neph427	MK266196	DJP1	nucl: 12, cyto: 1, plas: 1	No	_	No	none
Neph70	MK265839	E1.3.3.6	chlo: 6, nucl: 4, cyto: 2, mito: 2	No	M	No	none
Neph295	MK266064	E1.3.3.6	extr: 7, chlo: 4, vacu: 1, golg: 1, cyto_nucl: 1	No	_	No	possibly mitochondrial
Neph377	MK266146	E1.3.3.6	mito: 7, chlo: 5, nucl: 1, cyto: 1	No	_	No	none
Neph378	MK266147	E1.3.3.6	chlo: 7, mito: 4, nucl: 2, plas: 1	No	_	No	none
Neph132	MK265901	ECH	mito: 8, nucl: 5, chlo: 1	No	_	No	none
Neph133	MK265902	ECH	mito: 8, nucl: 5, chlo: 1	No	_	No	none
Neph135	MK265904	ECH	pero: 4, E.R.: 3, plas: 2, cyto_nucl: 2, nucl: 1.5, cyto: 1.5, chlo: 1, vacu: 1	Yes	_	No	none
Neph136	MK265905	ECH	pero: 5, E.R.: 3, plas: 2, nucl: 1.5, cyto_nucl: 1.5, chlo: 1, vacu: 1	Yes	_	No	none
Neph147	MK265916	ECH	pero: 5, E.R.: 3, plas: 2, nucl: 1.5, cyto_nucl: 1.5, chlo: 1, vacu: 1	Yes	_	No	none
Neph148	MK265917	ECH	cyto: 6, E.R.: 3, nucl: 2, chlo: 1, mito: 1, extr: 1	No	_	No	none
Neph226	MK265995	ECH	pero: 5, E.R.: 3, plas: 2, cyto: 1.5, cyto_nucl: 1.5, chlo: 1, vacu: 1	Yes	_	No	none
Neph229	MK265998	ECH	chlo: 5, cyto: 3.5, cyto_nucl: 3, plas: 2, extr: 2, nucl: 1.5	No	_	No	none
Neph232	MK266001	ECH	E.R.: 3, pero: 3, nucl: 2.5, chlo: 2, plas: 2, cyto_nucl: 2, vacu: 1	Yes	_	No	none
Neph233	MK266002	ECH	chlo: 4, cyto: 4, extr: 3, plas: 2, nucl: 1	No	_	No	none
Neph385	MK266154	ECH	E.R.: 3, pero: 3, nucl: 2.5, chlo: 2, plas: 2, cyto_nucl: 2, vacu: 1	No	_	No	none
Neph386	MK266155	ECH	chlo: 4, cyto: 4, plas: 2, extr: 2, nucl: 1, golg: 1	Yes	_	No	none
Neph402	MK266171	ECH	mito: 8, nucl: 5, chlo: 1	No	_	No	none
Neph227	MK265996	ECH1	cyto: 5, extr: 4, E.R.: 2.5, E.R._plas: 2.5, plas: 1.5, mito: 1	No	_	No	none
Neph228	MK265997	ECH1	pero: 4, chlo: 3, E.R.: 3, plas: 2, vacu: 1, cyto_nucl: 1	Yes	_	No	none
Neph230	MK265999	ECH1	cyto: 4, extr: 3, E.R._plas: 3, plas: 2.5, E.R.: 2.5, mito: 2	No	_	No	none
Neph231	MK266000	ECH1	chlo: 6, cyto: 3.5, cyto_nucl: 3.5, nucl: 2.5, extr: 2	No	_	No	none
Neph384	MK266153	ECH1	pero: 4, chlo: 3, E.R.: 3, plas: 2, vacu: 1, cyto_nucl: 1	Yes	_	No	none
Neph175	MK265944	ECH2	pero: 12, cyto: 2	Yes	_	No	none
Neph464	MK266233	ECH2	pero: 12, cyto: 2	Yes	_	No	none
Neph88	MK265857	fabG	pero: 6, cyto: 3.5, cyto_nucl: 3.5, nucl: 2.5, chlo: 2	Yes	M	No	none
Neph429	MK266198	fabG	pero: 6, cyto: 3.5, cyto_nucl: 3.5, nucl: 2.5, chlo: 2	Yes	M	No	none
Neph188	MK265957	FACL	nucl: 4, mito: 4, chlo: 3, cyto: 3	No	_	No	none
Neph189	MK265958	FACL	nucl: 4, mito: 4, chlo: 3, cyto: 3	No	_	No	none
Neph190	MK265959	FACL	nucl: 4, mito: 4, chlo: 3, cyto: 3	No	_	No	none
Neph191	MK265960	FACL	nucl: 4, mito: 4, chlo: 3, cyto: 3	No	_	No	none
Neph308	MK266077	FACL	chlo: 6, extr: 4, vacu: 1.5, E.R._vacu: 1.5, cyto: 1, mito: 1	No	_	No	none
Neph311	MK266080	FACL	chlo: 6, extr: 4, vacu: 1.5, E.R._vacu: 1.5, cyto: 1, mito: 1	No	_	No	none
Neph379	MK266148	FACL	nucl: 4, mito: 4, chlo: 3, cyto: 3	Yes	_	No	none
Neph380	MK266149	FACL	nucl: 4, mito: 4, chlo: 3, cyto: 3	No	_	No	none
Neph349	MK266118	FAR	chlo: 11, mito: 2, nucl: 1	No	S	No	none
Neph24	MK265793	FBPA	cyto: 7, pero: 3, chlo: 2, nucl: 1, mito: 1	No	_	No	possibly mitochondrial
Neph25	MK265794	FBPA	cyto: 7, pero: 3, chlo: 2, nucl: 1, mito: 1	No	_	No	possibly mitochondrial
Neph26	MK265795	FBPA	cyto: 7, pero: 3, chlo: 2, nucl: 1, mito: 1	No	_	No	possibly mitochondrial
Neph81	MK265850	FBPA	cyto: 7, pero: 3, chlo: 2, nucl: 1, mito: 1	No	_	No	possibly mitochondrial
Neph82	MK265851	FBPA	cyto: 7, pero: 3, chlo: 2, nucl: 1, mito: 1	No	_	No	possibly mitochondrial
Neph455	MK266224	FBPA	plas: 4.5, nucl_plas: 4, chlo: 3, nucl: 2.5, cyto: 2, mito: 1, golg: 1	No	_	No	none
Neph16	MK265785	FR	cyto: 6, cysk: 6, nucl: 2	Perhaps yes	_	No	none
Neph42	MK265811	FR	cyto: 6, cysk: 6, nucl: 2	No	_	No	none
Neph83	MK265852	FR	chlo: 8, vacu: 3, nucl: 2, mito: 1	No	S	No	none
Neph85	MK265854	FR	chlo: 8, vacu: 3, nucl: 2, mito: 1	No	S	No	none
Neph86	MK265855	FR	chlo: 4, nucl: 3.5, cyto_nucl: 3.5, mito: 3, cyto: 2.5, plas: 1	No	_	No	possibly mitochondrial
Neph166	MK265935	FR	chlo: 3, extr: 3, nucl: 2, cyto: 2, vacu: 2, mito: 1, plas: 1	No	S	No	none
Neph167	MK265936	FR	chlo: 10, cyto: 2, nucl: 1, vacu: 1	No	S	No	ER
Neph168	MK265937	FR	chlo: 10, cyto: 2, nucl: 1, vacu: 1	No	S	No	ER
Neph169	MK265938	FR	chlo: 3, extr: 3, nucl: 2, cyto: 2, vacu: 2, mito: 1, plas: 1	No	S	No	none
Neph211	MK265980	FR	chlo: 7, cyto: 2, plas: 2, mito: 1, extr: 1, vacu: 1	No	S	No	possibly ER
Neph272	MK266041	FR	chlo: 7, cyto: 2, plas: 2, mito: 1, extr: 1, vacu: 1	No	S	No	possibly ER
Neph87	MK265856	G6PI	plas: 8, cyto: 2, E.R.: 2, chlo: 1, golg: 1	No	_	No	none
Neph198	MK265967	G6PI	plas: 8, cyto: 2, E.R.: 2, chlo: 1, golg: 1	No	_	No	none
Neph5	MK265774	GAPDH	cyto: 14	No	M	No	possibly mitochondrial
Neph11	MK265780	GAPDH	pero: 6, cyto: 3.5, cyto_nucl: 3, chlo: 2, nucl: 1.5, golg: 1	Perhaps yes	M	No	none
Neph23	MK265792	GAPDH	cyto: 5.5, cyto_nucl: 3.5, chlo: 3, mito: 3, vacu: 1, E.R.: 1	No	M	No	none
Neph32	MK265801	GAPDH	pero: 6, cyto: 3.5, cyto_nucl: 3, chlo: 2, nucl: 1.5, golg: 1	Perhaps yes	M	No	none
Neph34	MK265803	GAPDH	cyto: 14	No	M	No	none
Neph50	MK265819	GAPDH	cyto: 13, mito: 1	No	M	No	none
Neph73	MK265842	GAPDH	cyto: 13, mito: 1	No	M	Yes	none
Neph122	MK265891	GAPDH	cyto: 14	No	M	No	possibly mitochondrial
Neph173	MK265942	GAPDH	cyto: 14	No	M	No	none
Neph457	MK266226	GAPDH	cyto: 5.5, cyto_nucl: 3.5, chlo: 3, mito: 3, vacu: 1, E.R.: 1	No	M	No	none
Neph71	MK265840	GCDH	mito: 4, chlo: 3, nucl: 2, cyto: 2, pero: 2, plas: 1	No	_	No	none
Neph297	MK266066	GK	cysk: 10, cyto: 3, nucl: 1	No	_	No	none
Neph59	MK265828	GNPAT	pero: 4, E.R.: 3, plas: 2, chlo: 1, nucl: 1, cyto: 1, vacu: 1, golg: 1	Perhaps yes	S	No	ER
Neph60	MK265829	GNPAT	E.R.: 3, chlo: 2, nucl: 2, cyto: 2, plas: 2, mito: 1, extr: 1, pero: 1	No	S	No	ER
Neph62	MK265831	GNPAT	pero: 11, cyto: 2, nucl: 1	Yes	_	No	none
Neph61	MK265830	GNPAT	cyto: 4, E.R.: 3, nucl: 2, mito: 2, plas: 1, vacu: 1, pero: 1	No	S	Yes	ER
Neph63	MK265832	GNPAT	cyto: 4, E.R.: 3, nucl: 2, mito: 2, plas: 1, vacu: 1, pero: 1	No	S	No	ER
Neph350	MK266119	GNPAT	pero: 4, E.R.: 3, nucl: 2, plas: 2, chlo: 1, cyto: 1, vacu: 1	No	_	No	none
Neph351	MK266120	GNPAT	chlo: 6, E.R.: 3, plas: 2, pero: 2, vacu: 1	Perhaps yes	S	No	none
Neph67	MK265836	GOT	cyto: 10, nucl: 1, mito: 1, cysk: 1, golg: 1	No	_	Yes	none
Neph68	MK265837	GOT	cyto: 11, mito: 1, cysk: 1, golg: 1	No	_	No	none
Neph95	MK265864	GOT	cysk: 8, cyto: 4, nucl: 2	No	_	No	none
Neph96	MK265865	GOT	cyto: 8, cysk: 3.5, cysk_plas: 2.5, nucl: 1, golg: 1	No	_	No	none
Neph97	MK265866	GOT	cyto: 10, cysk: 3, mito: 1	No	_	No	none
Neph154	MK265923	GOT	chlo_mito: 7.33333, mito: 7, chlo: 6.5, cyto_mito: 4.33333	No	M	No	possibly mitochondrial
Neph3	MK265772	GPD	pero: 8, cyto: 3.5, cyto_nucl: 3.5, nucl: 2.5	Yes	_	No	none
Neph51	MK265820	GPD	pero: 8, cyto: 3.5, cyto_nucl: 3.5, nucl: 2.5	Yes	_	No	none
Neph52	MK265821	GPD	cyto: 4.5, nucl: 3, cyto_E.R.: 3, chlo: 2, extr: 1, vacu: 1, cysk: 1, golg: 1	No	_	No	none
Neph270	MK266039	GPD	nucl: 5, chlo: 3, cyto: 3, pero: 1, cysk: 1, golg: 1	No	_	No	possibly plastid
Neph271	MK266040	GPD	cyto: 6, chlo: 4, nucl: 2, golg: 2	No	_	No	possibly plastid
Neph415	MK266184	GPD	cyto: 7, chlo: 5, vacu: 1, cysk: 1	No	_	No	none
Neph125	MK265894	GSTK1	chlo: 6, cyto: 3.5, cyto_nucl: 3, pero: 2, nucl: 1.5, golg: 1	No	_	Yes	none
Neph126	MK265895	GSTK1	pero: 4, cyto: 3.5, cyto_nucl: 3.5, chlo: 3, nucl: 2.5, golg: 1	No	_	No	none
Neph155	MK265924	GSTK1	pero: 10, nucl: 2, chlo: 1, cyto: 1	Yes	_	No	none
Neph156	MK265925	GSTK1	chlo: 4, pero: 4, cyto_nucl: 3, nucl: 2.5, cyto: 2.5, golg: 1	Perhaps yes	_	No	none
Neph171	MK265940	GSTK1	pero: 4, cyto: 3.5, cyto_nucl: 3.5, chlo: 3, nucl: 2.5, golg: 1	No	_	No	none
Neph172	MK265941	GSTK1	chlo: 6, cyto: 3.5, cyto_nucl: 3, pero: 2, nucl: 1.5, golg: 1	No	_	No	none
Neph459	MK266228	GSTK1	pero: 10, nucl: 2, chlo: 1, cyto: 1	No	_	No	none
Neph131	MK265900	GTO	nucl: 4, cyto: 4, mito: 4, chlo: 2	No	_	No	possibly mitochondrial
Neph197	MK265966	GTO	cyto: 13, nucl: 1	No	M	No	possibly plastid
Neph245	MK266014	GTO	mito: 6, chlo: 3, cyto: 3, nucl: 1, plas: 1	No	M	No	plastid
Neph92	MK265861	HAO	cysk: 12, chlo: 1, cyto: 1	No	_	No	none
Neph102	MK265871	HAO	cysk: 12, chlo: 1, cyto: 1	No	_	No	none
Neph140	MK265909	HAO	cysk: 12, chlo: 1, cyto: 1	No	_	No	none
Neph141	MK265910	HAO	cyto: 6, cysk: 3, chlo: 2, nucl: 2, plas: 1	No	_	No	none
Neph93	MK265862	HAO	cysk: 9, nucl: 4, chlo: 1	No	_	No	none
Neph103	MK265872	HAO	cyto: 8, cysk: 2.5, cysk_plas: 2, chlo: 1, nucl: 1, golg: 1	No	_	No	none
Neph142	MK265911	HAO	cysk: 13, cyto: 1	No	_	Yes	none
Neph149	MK265918	HAO	cyto: 8, mito: 3, chlo: 2, pero: 1	No	_	Yes	none
Neph150	MK265919	HAO	cyto: 8, mito: 3, chlo: 2, pero: 1	No	_	No	none
Neph151	MK265920	HAO	cyto: 12, nucl: 2	No	_	No	none
Neph12	MK265781	HEX1	cyto: 9, E.R.: 3, golg: 2	No	_	No	none
Neph13	MK265782	HEX1	cyto: 9, nucl: 2, cysk: 2, golg: 1	No	_	No	none
Neph14	MK265783	HEX1	cyto: 6, cysk: 4, extr: 2, chlo: 1, golg: 1	No	_	No	none
Neph15	MK265784	HEX1	cyto: 6, cysk: 4, extr: 2, chlo: 1, golg: 1	No	_	No	none
Neph94	MK265863	HEX1	cyto: 10, extr: 2, cysk: 1, golg: 1	No	_	No	none
Neph143	MK265912	HEX1	nucl: 4, cyto: 4, extr: 2, cysk: 2, plas: 1, golg: 1	No	_	No	none
Neph144	MK265913	HEX1	nucl: 4, cyto: 4, extr: 2, cysk: 2, plas: 1, golg: 1	No	_	No	none
Neph186	MK265955	HEX1	cyto: 8, E.R.: 3, golg: 2, mito: 1	No	_	No	none
Neph187	MK265956	HEX1	cyto: 8, golg: 3, E.R.: 2, chlo: 1	No	_	No	none
Neph460	MK266229	HEX1	cyto: 8, E.R.: 3, golg: 2, mito: 1	No	_	No	none
Neph461	MK266230	HEX1	cyto: 8, golg: 3, E.R.: 2, chlo: 1	Yes	_	No	none
Neph462	MK266231	HEX1	cyto: 9, E.R.: 3, golg: 2	No	_	No	none
Neph109	MK265878	HK	cyto: 7, chlo: 3, nucl: 3, golg: 1	Perhaps yes	_	No	none
Neph110	MK265879	HK	cyto: 4, chlo: 3, nucl: 2, extr: 2, plas: 1, cysk: 1, golg: 1	No	_	No	none
Neph112	MK265881	HK	cyto: 8, nucl: 2, extr: 2, cysk: 1, golg: 1	No	_	No	none
Neph111	MK265880	HK	cyto: 8, chlo: 2, cysk_plas: 2, plas: 1.5, cysk: 1.5, nucl: 1	No	_	No	none
Neph113	MK265882	HK	chlo: 5.5, nucl: 5, chlo_mito: 4, mito: 1.5, extr: 1, vacu: 1	Perhaps yes	_	No	none
Neph114	MK265883	HK	cyto: 8, nucl: 2, extr: 2, cysk: 1, golg: 1	Perhaps yes	_	No	none
Neph237	MK266006	HK	cyto: 7, chlo: 3, nucl: 3, golg: 1	Perhaps yes	_	No	none
Neph38	MK265807	HMGCL	cyto: 9, cysk: 3, nucl: 1, golg: 1	No	_	No	none
Neph39	MK265808	HMGCL	cyto: 9, cysk: 3, nucl: 1, golg: 1	No	_	No	none
Neph40	MK265809	HMGCL	cyto: 5, extr: 5, chlo: 2, nucl: 1, golg: 1	No	_	No	none
Neph89	MK265858	HMGCL	mito: 7, chlo: 6, nucl: 1	No	M	No	possibly mitochondrial
Neph185	MK265954	HMGCL	cyto: 9, cysk: 3, nucl: 1, golg: 1	No	_	No	none
Neph304	MK266073	HMGCL	cyto: 10, nucl: 2, vacu: 1, cysk: 1	No	_	No	none
Neph305	MK266074	HMGCL	cyto: 10, nucl: 2, vacu: 1, cysk: 1	No	_	No	none
Neph306	MK266075	HMGCL	cyto: 10, nucl: 2, vacu: 1, cysk: 1	No	_	No	none
Neph307	MK266076	HMGCL	cyto: 10, nucl: 2, vacu: 1, cysk: 1	No	_	No	none
Neph75	MK265844	HPR	cyto: 10, nucl: 1, extr: 1, vacu: 1, cysk: 1	No	_	No	none
Neph6	MK265775	HSD17B4	extr: 8, mito: 2, E.R.: 1.5, E.R._plas: 1.5, chlo: 1, vacu: 1	No	S	No	ER
Neph8	MK265777	HSD17B4	chlo: 7, extr: 3, cyto: 2, nucl: 1, vacu: 1	No	_	No	possibly plastid
Neph9	MK265778	HSD17B4	pero: 10, chlo: 2, nucl: 1.5, cyto_nucl: 1.5	Yes	_	No	possibly plastid
Neph44	MK265813	HSD17B4	pero: 10, chlo: 2, nucl: 1.5, cyto_nucl: 1.5	Perhaps yes	_	No	possibly plastid
Neph46	MK265815	HSD17B4	extr: 5, chlo: 4, cyto: 4, nucl: 1	No	_	No	possibly plastid
Neph45	MK265814	HSD17B4	pero: 9, nucl: 2.5, cyto_nucl: 2.5, cyto: 1.5, golg: 1	Yes	_	No	mitochondrial
Neph137	MK265906	HSD17B4	pero: 8, nucl: 3.5, cyto_nucl: 3.5, cyto: 2.5	No	_	No	none
Neph138	MK265907	HSD17B4	pero: 8, nucl: 3.5, cyto_nucl: 3.5, cyto: 2.5	No	_	No	none
Neph279	MK266048	HSD17B4	pero: 10, cyto: 2, nucl: 1, golg: 1	Perhaps yes	_	No	none
Neph280	MK266049	HSD17B4	pero: 12, cyto: 2	Perhaps yes	_	No	none
Neph281	MK266050	HSD17B4	pero: 12, cyto: 2	Perhaps yes	_	No	none
Neph282	MK266051	HSD17B4	pero: 12, cyto: 2	No	_	No	none
Neph283	MK266052	HSD17B4	pero: 12, cyto: 2	Yes	_	No	none
Neph300	MK266069	HSD17B4	pero: 13, cyto: 1	Yes	_	No	none
Neph301	MK266070	HSD17B4	pero: 13, cyto: 1	Yes	_	No	none
Neph373	MK266142	HSD17B4	pero: 10, cyto: 3, nucl: 1	No	_	No	none
Neph374	MK266143	HSD17B4	pero: 9, cyto: 3, nucl: 2	Yes	_	No	none
Neph394	MK266163	HSD17B4	pero: 6, E.R.: 3, plas: 2, chlo: 1, cyto: 1, vacu: 1	Yes	_	No	none
Neph397	MK266166	HSD17B4	pero: 12, nucl: 1, cyto: 1	No	_	No	none
Neph446	MK266215	HSD17B4	pero: 8, nucl: 3.5, cyto_nucl: 3.5, cyto: 2.5	No	_	No	none
Neph463	MK266232	HSD17B4	pero: 12, nucl: 1, cyto: 1	No	_	No	none
Neph367	MK266136	HSD17B4	pero: 12, cyto: 2	Yes	_	No	none
Neph465	MK266234	HSD17B4	pero: 12, cyto: 2	Perhaps yes	_	No	none
Neph160	MK265929	HXGPRT	cyto: 7, nucl: 3, cysk: 2, chlo: 1, mito: 1	No	_	No	none
Neph161	MK265930	HXGPRT	cyto: 7, nucl: 3, cysk: 2, chlo: 1, mito: 1	No	_	No	none
Neph162	MK265931	HXGPRT	cyto: 7, nucl: 3, cysk: 2, chlo: 1, mito: 1	No	_	No	none
Neph163	MK265932	HXGPRT	cyto: 7, nucl: 3, cysk: 2, chlo: 1, mito: 1	No	_	No	none
Neph164	MK265933	HXGPRT	cyto: 7, nucl: 3, cysk: 2, chlo: 1, mito: 1	No	_	No	none
Neph324	MK266093	HXGPRT	cyto: 11, nucl: 1, extr: 1, pero: 1	Perhaps yes	_	No	none
Neph325	MK266094	HXGPRT	cyto: 11, nucl: 1, extr: 1, pero: 1	No	_	No	none
Neph326	MK266095	HXGPRT	cyto: 11, nucl: 1, extr: 1, pero: 1	No	_	Yes	none
Neph327	MK266096	HXGPRT	cyto: 11, nucl: 1, extr: 1, pero: 1	No	_	No	none
Neph355	MK266124	HXGPRT	cyto: 11, nucl: 1, extr: 1, pero: 1	Perhaps yes	_	No	none
Neph354	MK266123	HXGPRT	cyto: 11, nucl: 1, extr: 1, pero: 1	No	_	No	none
Neph356	MK266125	HXGPRT	cyto: 11, nucl: 1, extr: 1, pero: 1	No	_	No	none
Neph357	MK266126	HXGPRT	cyto: 11, nucl: 1, extr: 1, pero: 1	No	_	No	none
Neph358	MK266127	HXGPRT	cyto: 11, nucl: 1, extr: 1, pero: 1	No	_	No	none
Neph359	MK266128	HXGPRT	cyto: 11, nucl: 1, extr: 1, pero: 1	No	_	No	none
Neph360	MK266129	HXGPRT	cyto: 11, nucl: 1, extr: 1, pero: 1	No	_	No	none
Neph361	MK266130	HXGPRT	cyto: 11, nucl: 1, extr: 1, pero: 1	No	_	No	none
Neph362	MK266131	HXGPRT	cyto: 11, nucl: 1, extr: 1, pero: 1	No	_	No	none
Neph19	MK265788	I5PDH	cysk: 11, cyto: 3	No	_	No	none
Neph424	MK266193	I5PDH	cysk: 11, cyto: 3	No	_	No	none
Neph57	MK265826	IDH	cysk: 11, cyto: 3	No	_	No	none
Neph76	MK265845	IDH	chlo_mito: 6, chlo: 5.5, mito: 5.5, cyto: 2, plas: 1	No	_	No	none
Neph77	MK265846	IDH	chlo_mito: 6, chlo: 5.5, mito: 5.5, cyto: 2, plas: 1	No	_	Yes	none
Neph78	MK265847	IDH	cysk: 14	No	_	No	none
Neph79	MK265848	IDH	cysk: 14	No	_	No	none
Neph84	MK265853	IDH	pero: 13, cyto: 1	Yes	_	No	none
Neph199	MK265968	IDH	pero: 13, cyto: 1	Yes	_	No	none
Neph414	MK266183	IDH	cysk: 11, cyto: 3	No	_	No	none
Neph234	MK266003	IDH1	nucl: 6, cyto: 3, chlo: 2, cysk: 2, mito: 1	No	_	No	none
Neph235	MK266004	IDH1	extr: 11, cysk_plas: 1.33333, mito_plas: 1.33333, E.R.: 1	No	S	No	possibly ER
Neph236	MK266005	IDH1	extr: 10, cysk_plas: 1.33333, mito_plas: 1.33333, vacu: 1, E.R.: 1	No	S	No	possibly ER
Neph284	MK266053	IDH1	pero: 12, cyto: 2	Yes	_	No	none
Neph285	MK266054	IDH1	cysk: 9, chlo: 2, cyto: 2, nucl: 1	No	_	No	none
Neph322	MK266091	IDH1	cyto: 7.5, cyto_E.R.: 4.5, chlo: 3, cysk: 2, vacu: 1	No	_	No	none
Neph323	MK266092	IDH1	cyto: 5.5, chlo: 5, cyto_E.R.: 3.5, mito: 1, extr: 1, cysk: 1	No	_	No	none
Neph289	MK266058	IDI	chlo: 5, cyto: 3, mito: 3, nucl: 2, extr: 1	No	_	No	possibly mitochondrial
Neph346	MK266115	IDI	chlo: 5, mito: 5, cyto: 2, nucl: 1, extr: 1	No	_	No	mitochondrial
Neph347	MK266116	IDI	cyto: 7, mito: 2, chlo: 1, nucl: 1, plas: 1, E.R.: 1, cysk: 1	No	_	No	none
Neph273	MK266042	katE	nucl: 5, mito: 5, cyto: 1, plas: 1, extr: 1, cysk: 1	No	_	No	none
Neph274	MK266043	katE	nucl: 5, mito: 5, cyto: 1, plas: 1, extr: 1, cysk: 1	No	_	No	none
Neph275	MK266044	katE	pero: 12, cyto: 2	Yes	_	No	none
Neph276	MK266045	katE	nucl: 9, mito: 4, extr: 1	No	_	No	none
Neph277	MK266046	katE	nucl: 5, mito: 5, cyto: 1, plas: 1, extr: 1, cysk: 1	No	_	No	none
Neph278	MK266047	katE	nucl: 11, mito: 2, plas: 1	No	_	No	none
Neph315	MK266084	katE	pero: 12, cyto: 2	Yes	_	No	none
Neph316	MK266085	katE	nucl: 11, mito: 2, plas: 1	No	_	No	none
Neph317	MK266086	katE	nucl: 11, mito: 3	No	_	No	none
Neph318	MK266087	katE	nucl: 5, mito: 5, cyto: 1, plas: 1, extr: 1, cysk: 1	No	_	No	none
Neph319	MK266088	katE	nucl: 5, mito: 5, cyto: 1, plas: 1, extr: 1, cysk: 1	No	_	No	none
Neph320	MK266089	katE	nucl: 5, mito: 5, cyto: 1, plas: 1, extr: 1, cysk: 1	No	_	No	none
Neph405	MK266174	katE	nucl: 5, cyto: 2, plas: 2, pero: 2, chlo: 1, extr: 1, cysk: 1	No	_	No	none
Neph406	MK266175	katE	cyto: 7, nucl: 2, pero: 2, mito: 1, plas: 1, extr: 1	No	_	No	none
Neph238	MK266007	LYS4	cyto: 7, chlo: 3, nucl: 2, vacu: 1, golg: 1	No	S	No	none
Neph239	MK266008	LYS4	nucl: 8, cyto: 5, extr: 1	No	_	No	none
Neph240	MK266009	LYS4	cyto: 8, chlo: 3, nucl: 2, cysk: 1	No	_	No	none
Neph242	MK266011	LYS4	cyto: 11, nucl: 2, cysk: 1	No	_	No	none
Neph241	MK266010	LYS4	nucl: 7, cyto: 4, chlo: 2, mito: 1	No	_	No	mitochondrial
Neph243	MK266012	LYS4	nucl: 5, chlo: 4, cyto: 4, vacu: 1	No	_	No	none
Neph244	MK266013	LYS4	cyto: 7, chlo: 3, nucl: 2, vacu: 1, golg: 1	No	S	No	none
Neph248	MK266017	LYS4	chlo: 8, cyto: 5, cysk: 1	No	_	No	possibly plastid
Neph288	MK266057	LYS4	mito: 7.5, chlo: 6, cyto_mito: 4.5	No	M	No	mitochondrial
Neph330	MK266099	LYS4	cyto: 5, mito: 4, chlo: 2, nucl: 2, golg: 1	No	_	No	mitochondrial
Neph333	MK266102	LYS4	cyto: 5, mito: 4, chlo: 2, nucl: 2, golg: 1	No	_	No	mitochondrial
Neph335	MK266104	LYS4	cyto: 8, chlo: 5, mito: 1	No	_	No	possibly mitochondrial
Neph334	MK266103	LYS4	nucl: 4, cyto: 4, chlo: 3, mito: 3	No	_	No	mitochondrial
Neph336	MK266105	LYS4	chlo: 10.5, chlo_mito: 7.5, mito: 3.5	No	M	No	mitochondrial
Neph371	MK266140	MDAR	mito: 8, chlo: 6	Yes	M	No	mitochondrial
Neph372	MK266141	MDAR	cysk: 8, nucl: 4, chlo: 1, cyto: 1	No	_	No	none
Neph418	MK266187	MDAR	mito: 8, chlo: 6	No	M	No	mitochondrial
Neph419	MK266188	MDAR	cysk: 8, nucl: 4, chlo: 1, cyto: 1	No	_	No	none
Neph47	MK265816	MYA2	cyto: 11, nucl: 2, vacu: 1	No	_	No	none
Neph58	MK265827	MYA2	cyto: 11, nucl: 2, vacu: 1	No	_	No	none
Neph348	MK266117	NUDT12	chlo: 7, extr: 3, cyto: 2, nucl: 1, vacu: 1	No	_	No	none
Neph439	MK266208	OPDC-PRT	extr: 9, cyto: 2, nucl: 1, mito: 1, E.R.: 1	No	_	No	none
Neph440	MK266209	OPDC-PRT	extr: 9, cyto: 2, nucl: 1, mito: 1, E.R.: 1	No	_	No	none
Neph100	MK265869	PAOX	cyto: 8, nucl: 3, chlo: 1, plas: 1, cysk: 1	No	M	No	possibly mitochondrial
Neph400	MK266169	PAOX	nucl: 5, chlo: 4, cyto: 3, mito: 1, cysk: 1	Yes	_	No	none
Neph417	MK266186	PAOX	nucl: 9, chlo: 2, cysk: 2, cyto: 1	No	_	No	none
Neph17	MK265786	PDCR	pero: 10, chlo: 2, cyto: 1.5, cyto_nucl: 1.5	Perhaps yes	_	No	none
Neph98	MK265867	PDCR	pero: 11, cyto: 2, nucl: 1	Yes	_	No	none
Neph250	MK266019	PDCR	pero: 11, cyto: 2, nucl: 1	Yes	_	No	none
Neph165	MK265934	PECR	extr: 4, mito: 3, cyto: 2.5, chlo: 2, cyto_nucl: 2, vacu: 1, E.R.: 1	No	S	No	ER
Neph431	MK266200	PECR	extr: 4, mito: 3, cyto: 2.5, chlo: 2, cyto_nucl: 2, vacu: 1, E.R.: 1	No	S	No	ER
Neph170	MK265939	PEPCK	chlo: 3, mito: 2, plas: 2, E.R.: 2, nucl: 1.5, cysk_nucl: 1.5, cyto: 1, extr: 1, vacu: 1	No	_	No	none
Neph225	MK265994	PEPCK	chlo: 3, mito: 2, plas: 2, E.R.: 2, nucl: 1.5, cysk_nucl: 1.5, cyto: 1, extr: 1, vacu: 1	No	_	No	none
Neph411	MK266180	PEPCK	chlo: 6, extr: 3, vacu: 3, nucl: 1, cyto: 1	No	_	No	none
Neph423	MK266192	PEPCK	chlo: 3, extr: 3, cyto: 2, E.R.: 2, nucl: 1.5, cysk_nucl: 1.5, mito: 1, vacu: 1	No	_	No	none
Neph432	MK266201	PEPCK	chlo: 6, extr: 3, vacu: 3, nucl: 1, cyto: 1	No	_	No	none
Neph449	MK266218	PEPCK	chlo: 3, extr: 3, cyto: 2, E.R.: 2, nucl: 1.5, cysk_nucl: 1.5, mito: 1, vacu: 1	No	_	No	none
Neph381	MK266150	PNC1	chlo: 10, cyto: 2, nucl: 1, plas: 1	No	_	No	none
Neph382	MK266151	PNC1	chlo: 6, cyto: 3, extr: 3, nucl: 1, plas: 1	No	_	No	none
Neph383	MK266152	PNC1	chlo: 6, cyto: 3, extr: 3, nucl: 1, plas: 1	No	_	No	none
Neph435	MK266204	PNC1	cyto: 10, cysk: 3, golg: 1	No	_	No	none
Neph10	MK265779	PRDX1	chlo: 4, nucl: 3, extr: 3, cyto: 2, cysk: 1, golg: 1	No	_	No	none
Neph53	MK265822	PRDX1	cyto: 9, cysk: 2, chlo: 1, nucl: 1, pero: 1	No	_	No	none
Neph159	MK265928	PRDX1	chlo: 4, nucl: 3, extr: 3, cyto: 2, cysk: 1, golg: 1	No	_	No	none
Neph287	MK266056	PRDX1	nucl: 7, cyto: 6, plas: 1	No	_	No	none
Neph403	MK266172	PRDX1	cyto: 6, nucl: 3, extr: 3, chlo: 1, cysk: 1	No	_	No	none
Neph404	MK266173	PRDX1	cyto: 6, nucl: 3, extr: 3, chlo: 1, cysk: 1	No	_	No	none
Neph49	MK265818	PXMP2	plas: 6, chlo: 5, mito: 2, pero: 1	No	M	No	possibly mitochondrial
Neph20	MK265789	SHBP	cyto: 7, E.R.: 3, extr: 2, chlo: 1, mito: 1	No	_	No	none
Neph139	MK265908	SHBP	cyto: 7, E.R.: 3, extr: 2, chlo: 1, mito: 1	No	_	No	none
Neph254	MK266023	SLC25A17	plas: 9, golg: 2, cyto: 1, vacu: 1, E.R.: 1	No	_	No	none
Neph255	MK266024	SLC25A17	plas: 9, golg: 2, cyto: 1, vacu: 1, E.R.: 1	No	_	No	none
Neph90	MK265859	SOD2	mito: 5.5, nucl: 4.5, cyto_mito: 3.5, cyto_nucl: 3, chlo: 2, plas: 1	No	M	No	mitochondrial
Neph91	MK265860	SOD2	mito: 6, nucl: 5.5, cyto_nucl: 5, chlo: 1	No	M	No	mitochondrial
Neph117	MK265886	SOD2	cyto: 7, chlo: 2, nucl: 2, mito: 1, plas: 1, pero: 1	No	S	No	possibly mitochondrial
Neph129	MK265898	SOD2	cyto: 7, chlo: 2, nucl: 2, mito: 1, plas: 1, pero: 1	No	S	Yes	possibly mitochondrial
Neph179	MK265948	SOD2	chlo: 4, vacu: 3, mito: 2, extr: 2, nucl: 1, plas: 1, E.R.: 1	No	M	No	possibly mitochondrial
Neph180	MK265949	SOD2	mito: 12, chlo: 2	No	M	No	mitochondrial
Neph181	MK265950	SOD2	chlo: 4, vacu: 3, mito: 2, extr: 2, nucl: 1, plas: 1, E.R.: 1	No	M	No	possibly mitochondrial
Neph182	MK265951	SOD2	chlo: 4, vacu: 3, mito: 2, extr: 2, nucl: 1, plas: 1, E.R.: 1	No	M	No	possibly mitochondrial
Neph183	MK265952	SOD2	chlo: 4, vacu: 3, mito: 2, extr: 2, nucl: 1, plas: 1, E.R.: 1	No	M	No	possibly mitochondrial
Neph396	MK266165	SOD2	mito: 6, cyto: 4, pero: 2, nucl: 1.5, cysk_nucl: 1.5	No	_	No	none
Neph1	MK265770	TPI	chlo: 9, nucl: 2, extr: 2, cyto: 1	No	_	No	none
Neph69	MK265838	TPI	chlo: 6, cyto: 4, nucl: 2, extr: 1, E.R.: 1	No	S	Yes	none
Neph184	MK265953	TPI	cyto: 4, nucl: 3.5, mito: 3, cysk_nucl: 2.5, pero: 2, extr: 1	No	_	No	none
Neph256	MK266025	TPI	cyto: 10, chlo: 2, mito: 2	No	_	No	none
Neph257	MK266026	TPI	cyto: 10, chlo: 2, mito: 2	No	_	No	none
Neph286	MK266055	TPI	cyto: 10, chlo: 2, mito: 2	No	_	No	none
Neph438	MK266207	TPI	cyto: 8, nucl: 4, chlo: 1, extr: 1	No	_	No	none
Neph33	MK265802	TPN	nucl: 6.5, cyto_nucl: 5.5, cyto: 3.5, chlo: 2, mito: 1, extr: 1	No	_	No	none
Neph118	MK265887	TPN	chlo: 10, mito: 2, nucl: 1, extr: 1	No	S	No	ER
Neph119	MK265888	TPN	chlo: 10, mito: 2, nucl: 1, extr: 1	No	S	No	ER
Neph145	MK265914	TPN	chlo: 12, mito: 1, E.R._vacu: 1	No	_	No	possibly plastid
Neph146	MK265915	TPN	E.R.: 14	No	_	Yes	possibly plastid
Neph430	MK266199	TPN	nucl: 8, mito: 3, chlo: 1, cyto: 1, golg_plas: 1	No	M	No	possibly mitochondrial
Neph466	MK266235	TPN	nucl: 8, mito: 3, chlo: 1, cyto: 1, golg_plas: 1	No	M	No	possibly mitochondrial
Neph101	MK265870	TR	chlo: 8, mito: 6	No	M	No	possibly mitochondrial
Neph193	MK265962	TR	cyto: 6.5, cyto_nucl: 4, chlo: 3, E.R.: 2, mito: 1, pero: 1	Yes	_	No	none
Neph194	MK265963	TR	cyto: 6.5, cyto_nucl: 4, chlo: 3, E.R.: 2, mito: 1, pero: 1	Yes	_	No	none
Neph195	MK265964	TR	cyto: 6.5, cyto_nucl: 4, chlo: 3, E.R.: 2, mito: 1, pero: 1	Yes	_	No	none
Neph203	MK265972	TR	cyto: 6.5, cyto_nucl: 4, chlo: 3, E.R.: 2, mito: 1, pero: 1	Yes	_	No	none
Neph204	MK265973	TR	cyto: 6.5, cyto_nucl: 4, chlo: 3, E.R.: 2, mito: 1, pero: 1	Yes	_	No	none
Neph290	MK266059	TR	chlo: 4, cyto: 3, extr: 3, nucl: 1, E.R.: 1, pero: 1, cysk: 1	No	_	No	none
Neph291	MK266060	TR	chlo: 6, extr: 3, cyto: 2, nucl: 1, mito: 1, E.R.: 1	No	_	No	none
Neph292	MK266061	TR	chlo: 6, extr: 3, cyto: 2, nucl: 1, mito: 1, E.R.: 1	No	_	No	none
Neph437	MK266206	TR	E.R.: 5, cyto: 3, mito: 2, chlo: 1, plas: 1, vacu: 1, pero: 1	Yes	_	No	none
Neph451	MK266220	TR	chlo: 12, mito: 2	No	M	No	possibly mitochondrial
Neph452	MK266221	TR	chlo: 8, mito: 6	No	M	No	possibly mitochondrial
Neph249	MK266018	uaZ	cyto: 11, cysk: 2, chlo: 1	No	_	No	none
Neph31	MK265800	UGP	cyto: 7, nucl: 5, vacu: 1, golg: 1	No	_	No	none
Neph339	MK266108	UGP	cyto: 7, nucl: 5, vacu: 1, golg: 1	No	_	No	none
Neph340	MK266109	UGP	cyto: 10, nucl: 2, chlo: 1, pero: 1	No	_	No	none
Neph341	MK266110	UGP	cyto: 6, nucl: 4, chlo: 1, vacu: 1, pero: 1, golg: 1	No	_	No	none
Neph342	MK266111	UGP	chlo: 7, cyto: 3, nucl: 2, mito: 1, cysk: 1	No	_	No	none
Neph343	MK266112	UGP	chlo: 5, nucl: 4, cyto: 3, mito: 1, cysk: 1	No	_	No	none
Neph344	MK266113	UGP	chlo: 7, cyto: 3, nucl: 2, mito: 1, cysk: 1	No	_	No	none
Neph345	MK266114	UGP	chlo: 5, nucl: 4, cyto: 3, mito: 1, cysk: 1	No	_	No	none
Neph30	MK265799	UOX	cyto: 10, nucl: 3, pero: 1	No	_	No	none
Neph450	MK266219	UOX	cyto: 10, nucl: 3, pero: 1	No	_	No	none
Neph401	MK266170	VPS1	cyto: 9, nucl: 4, chlo: 1	No	_	No	none
Neph104	MK265873	XDH	nucl: 9, cyto: 2, chlo: 1, plas: 1, cysk: 1	No	_	No	none
Neph105	MK265874	XDH	nucl: 9, cyto: 2, chlo: 1, plas: 1, cysk: 1	No	_	No	none
Neph74	MK265843	ZADH2	chlo: 4, nucl: 4, cyto: 4, extr: 1, golg_plas: 1	No	_	No	none
Neph258	MK266027	ZADH2	cyto: 5, nucl: 4, cysk: 4, golg: 1	No	_	No	none
Neph259	MK266028	ZADH2	cyto: 7, chlo: 2, nucl: 2, mito: 2, vacu: 1	No	_	No	none
Neph260	MK266029	ZADH2	cyto: 9, nucl: 2, mito: 2, E.R.: 1	No	_	No	none
Neph309	MK266078	ZADH2	extr: 10, chlo: 3, mito: 1	No	_	No	none
Neph310	MK266079	ZADH2	extr: 9, chlo: 4, mito: 1	No	_	No	none
Neph328	MK266097	ZADH2	mito: 4.5, chlo_mito: 4.5, nucl: 4, chlo: 3.5, cyto: 2	No	_	No	none
Neph331	MK266100	ZADH2	mito: 4.5, chlo_mito: 4.5, nucl: 4, chlo: 3.5, cyto: 2	No	_	No	none
Neph395	MK266164	ZADH2	chlo: 6, extr: 6, cyto: 1, vacu: 1	Yes	_	No	none
Neph434	MK266203	ZADH2	chlo: 10, mito: 2, extr: 2	No	M	No	none
		Gene	PSORTII	Ppero pts1	TargetP	topcons	predotar
Cardio114	MK212305	PEX4	chlo: 6, nucl: 5, cyto: 2, extr: 1	No	_	No	none
Cardio116	MK212307	PEX5	mito: 5, chlo: 4, nucl: 2, cyto: 2, cysk: 1	No	_	No	none
Cardio117	MK212308	PEX5	cyto: 7, nucl: 4, plas: 3	No	_	No	none
Cardio115	MK212306	PEX5	mito: 5, chlo: 3, cyto: 3, nucl: 2, cysk: 1	No	_	No	none
Cardio123	MK212314	PEX7	chlo: 7, nucl: 3, mito: 3, cysk: 1	No	_	No	ER
Cardio124	MK212315	PEX7	chlo: 7, nucl: 3, mito: 3, cysk: 1	No	_	No	none
Cardio125	MK212316	PEX7	chlo: 7, nucl: 3, mito: 3, cysk: 1	No	_	No	none
Cardio118	MK212309	PEX7	chlo: 7, nucl: 3, mito: 3, cysk: 1	No	_	No	none
Cardio122	MK212313	PEX7	chlo: 7, nucl: 3, mito: 3, cysk: 1	No	_	No	none
Cardio119	MK212310	PEX7	chlo: 7, nucl: 3, mito: 3, cysk: 1	No	_	No	none
Cardio120	MK212311	PEX7	chlo: 7, nucl: 3, mito: 3, cysk: 1	No	_	Yes	none
Cardio121	MK212312	PEX7	chlo: 7, nucl: 3, mito: 3, cysk: 1	No	_	No	none
Cardio111	MK212302	PEX10	cyto: 6, nucl: 4, chlo: 1, mito: 1, extr: 1, cysk: 1	No	_	No	none
Cardio109	MK212300	PEX10	cyto: 6, nucl: 4, chlo: 1, mito: 1, extr: 1, cysk: 1	No	_	No	none
Cardio110	MK212301	PEX10	cyto: 6, nucl: 4, chlo: 1, mito: 1, extr: 1, cysk: 1	No	_	Yes	none
Cardio108	MK212299	PEX10	mito: 7, chlo: 5, nucl: 2	No	_	Yes	none
Cardio112	MK212303	PEX14	cyto: 6, chlo: 3, nucl: 2, plas: 2, extr: 1	No	_	No	none
Cardio113	MK212304	PEX14	chlo: 7, cyto: 2, nucl: 1, plas: 1, extr: 1, vacu: 1, E.R.: 1	No	_	No	none
Cardio97	MK212288	MPV17	mito: 4, E.R.: 4, chlo: 3, plas: 3	No	M	No	possibly mitochondrial
Cardio1	MK212192	ABCD	vacu: 10, golg: 2, plas: 1, extr: 1	No	_	No	possibly plastid
Cardio6	MK212197	ACAA1	nucl: 3, mito: 3, E.R.: 2.5, E.R._plas: 2.5, cyto: 2, plas: 1.5, vacu: 1, pero: 1	No	_	No	none
Cardio3	MK212194	ACAA1	chlo: 13.5, chlo_mito: 7.5	No	M	No	none
Cardio8	MK212199	ACAA1	cyto: 8, chlo: 3, nucl: 1, vacu: 1, golg: 1	No	_	Yes	none
Cardio4	MK212195	ACAA1	nucl: 4.5, cyto_nucl: 3.5, chlo: 3, mito: 2, golg: 2, cyto: 1.5, plas: 1	No	C	No	none
Cardio2	MK212193	ACAA1	chlo: 12, nucl: 1, plas: 1	No	_	No	none
Cardio7	MK212198	ACAA1	chlo: 12, nucl: 1, plas: 1	No	_	No	none
Cardio5	MK212196	ACAA1	nucl: 4.5, cyto_nucl: 4, cyto: 2.5, chlo: 2, mito: 2, golg: 2, plas: 1	No	C	No	none
Cardio10	MK212201	ACOX	chlo: 9, cyto: 2, plas: 2, mito: 1	No	_	Yes	none
Cardio11	MK212202	ACOX	pero: 4, E.R.: 3, plas: 2, cyto_nucl: 2, nucl: 1.5, cyto: 1.5, chlo: 1, vacu: 1	Perhaps yes	_	No	none
Cardio12	MK212203	AGXT	cyto: 6, chlo: 4, mito: 3, vacu: 1	No	_	No	none
Cardio13	MK212204	ANT	chlo: 3, nucl: 3, mito: 3, cyto: 2, plas: 1, vacu: 1, golg: 1	No	_	No	none
Cardio14	MK212205	ANT	chlo: 3, nucl: 3, mito: 3, cyto: 2, plas: 1, vacu: 1, golg: 1	No	_	No	none
Cardio15	MK212206	CAT	pero: 13, cyto: 1	Yes	_	No	none
Cardio18	MK212209	CPK	cyto: 5, nucl: 4, plas: 2, E.R.: 2, mito: 1	No	S	No	none
Cardio20	MK212211	CPK	cyto: 5, nucl: 4, plas: 2, E.R.: 2, mito: 1	No	S	No	none
Cardio19	MK212210	CPK	cyto: 5, nucl: 4, plas: 2, E.R.: 2, mito: 1	No	S	No	none
Cardio16	MK212207	CPK	cyto: 5, nucl: 4, plas: 2, E.R.: 2, mito: 1	No	S	No	none
Cardio17	MK212208	CPK	chlo: 4, nucl: 3, cyto: 2, extr: 2, mito: 1, plas: 1, vacu: 1	No	_	No	ER
Cardio24	MK212215	DJP1	nucl: 11, chlo: 1, plas: 1, extr: 1	No	_	No	none
Cardio23	MK212214	DJP1	nucl: 6, cyto: 3, mito: 3, chlo: 2	No	_	No	none
Cardio22	MK212213	DJP1	mito: 5, nucl: 3.5, cyto: 3, cysk_nucl: 2.5, chlo: 2	No	_	No	none
Cardio21	MK212212	DJP1	cyto: 6, nucl: 3, mito: 2, chlo: 1, plas: 1, extr: 1	No	_	No	none
Cardio25	MK212216	DJP1	cyto: 5.5, golg: 4, cyto_nucl: 3.5, chlo: 1, mito: 1, vacu: 1, E.R.: 1	No	_	No	none
Cardio9	MK212200	E1.3.3.6	chlo: 8, mito: 3, cyto: 2, plas: 1	No	M	No	none
Cardio27	MK212218	ECH	mito: 5, chlo: 2, nucl: 2, cyto: 2, plas: 1, pero: 1, cysk: 1	No	_	No	none
Cardio28	MK212219	ECH	cyto: 7, chlo: 2, nucl: 2, pero: 2, plas: 1	Yes	_	No	none
Cardio29	MK212220	ECH	nucl: 6, mito: 5, chlo: 2, cyto: 1	No	_	No	none
Cardio26	MK212217	ECH	nucl: 6, mito: 5, chlo: 2, cyto: 1	No	_	No	none
Cardio30	MK212221	FBPA	chlo: 5, cyto: 4, extr: 3, nucl: 1, mito: 1	No	_	Yes	none
Cardio31	MK212222	FBPA	cyto: 10, chlo: 2, nucl: 1, golg: 1	No	_	No	none
Cardio37	MK212228	FR	cyto: 8, nucl: 3, extr: 1, E.R.: 1, cysk: 1	No	_	No	none
Cardio33	MK212224	FR	cyto: 8, nucl: 3, extr: 1, E.R.: 1, cysk: 1	No	_	No	none
Cardio34	MK212225	FR	chlo: 4, nucl: 4, mito: 4, cyto: 2	No	_	No	none
Cardio35	MK212226	FR	chlo: 4, nucl: 4, mito: 4, cyto: 2	No	_	No	none
Cardio32	MK212223	FR	chlo: 4, nucl: 4, mito: 4, cyto: 2	No	_	No	none
Cardio38	MK212229	FR	chlo: 4, nucl: 4, mito: 4, cyto: 2	No	_	No	none
Cardio36	MK212227	FR	chlo: 13, cyto: 1	No	S	No	none
Cardio39	MK212230	G6PI	cyto: 5, chlo: 4, nucl: 3, mito: 1, cysk: 1	No	M	No	mitochondrial
Cardio40	MK212231	G6PI	cyto: 5, chlo: 4, nucl: 4, cysk: 1	No	M	No	none
Cardio41	MK212232	GAPDH	cyto: 13, mito: 1	No	M	No	none
Cardio42	MK212233	GAPDH	cysk: 8, cyto: 5, chlo: 1	No	_	No	none
Cardio43	MK212234	GK	cysk: 11, chlo: 2, cyto: 1	Yes	_	No	none
Cardio44	MK212235	GK	cysk: 11, chlo: 2, cyto: 1	Perhaps yes	_	No	none
Cardio46	MK212237	GOT	chlo: 10, mito: 4	No	M	No	none
Cardio47	MK212238	GOT	pero: 11, cyto: 2, nucl: 1	Yes	_	No	none
Cardio45	MK212236	GOT	pero: 11, cyto: 2, nucl: 1	Perhaps yes	_	No	none
Cardio48	MK212239	GPD	plas: 8, golg: 3, E.R.: 2, vacu: 1	No	S	No	none
Cardio49	MK212240	GPD	plas: 8, golg: 3, E.R.: 2, vacu: 1	No	S	No	ER
Cardio50	MK212241	GSTK1	pero: 4, cyto_nucl: 4, nucl: 3.5, cyto: 3.5, chlo: 2, golg: 1	Yes	_	No	ER
Cardio51	MK212242	GSTK1	pero: 5, cyto: 4.5, cyto_nucl: 4, nucl: 2.5, chlo: 1, golg: 1	Yes	_	No	none
Cardio52	MK212243	HAO	pero: 12, cyto: 2	Yes	_	No	none
Cardio54	MK212245	HEX1	cyto: 11, extr: 1, cysk: 1, golg: 1	No	_	No	none
Cardio53	MK212244	HEX1	cyto: 11, extr: 1, cysk: 1, golg: 1	No	_	No	none
Cardio57	MK212248	HK	chlo: 4, E.R.: 3, cyto: 2.5, cyto_nucl: 2.5, nucl: 1.5, mito: 1, vacu: 1, pero: 1	No	_	No	none
Cardio58	MK212249	HK	cyto: 5, chlo: 3, nucl: 2, golg: 2, extr: 1, E.R.: 1	No	_	No	none
Cardio55	MK212246	HK	cyto: 5.5, E.R.: 4, cyto_nucl: 3.5, chlo: 2, mito: 2	No	_	No	none
Cardio59	MK212250	HK	cyto: 5, golg: 3, mito: 2, E.R._plas: 2, plas: 1.5, E.R.: 1.5, nucl: 1	No	_	No	none
Cardio60	MK212251	HK	nucl: 12, cyto: 1, mito: 1	No	_	Yes	none
Cardio56	MK212247	HK	cyto: 5, golg: 3, mito: 2, E.R._plas: 2, plas: 1.5, E.R.: 1.5, nucl: 1	No	_	No	none
Cardio62	MK212253	HMGCL	nucl: 6, cyto: 5, chlo: 2, plas: 1	No	_	No	none
Cardio61	MK212252	HMGCL	nucl: 6, cyto: 5, chlo: 2, plas: 1	No	_	No	none
Cardio64	MK212255	HPR	cyto: 13, chlo: 1	No	_	No	mitochondrial
Cardio63	MK212254	HPR	cyto: 13, nucl: 1	No	_	No	none
Cardio82	MK212273	HSD17B4	chlo: 8, cyto: 4, nucl: 1, plas: 1	No	M	No	none
Cardio72	MK212263	HSD17B4	cyto: 8, chlo: 3, pero: 2, cysk_nucl: 1	No	M	No	possibly mitochondrial
Cardio73	MK212264	HSD17B4	pero: 10, cyto: 2.5, cyto_nucl: 2.5, nucl: 1.5	Yes	_	No	possibly mitochondrial
Cardio71	MK212262	HSD17B4	pero: 6, cyto: 4.5, cyto_nucl: 3.5, nucl: 1.5, chlo: 1, golg: 1	Yes	M	No	none
Cardio66	MK212257	HSD17B4	pero: 9, cyto: 2.5, cyto_nucl: 2.5, nucl: 1.5, chlo: 1	Yes	_	No	possibly mitochondrial
Cardio67	MK212258	HSD17B4	chlo: 8, nucl: 2, pero: 2, cyto: 1, golg: 1	Yes	M	No	none
Cardio77	MK212268	HSD17B4	chlo: 8, nucl: 2, pero: 2, cyto: 1, golg: 1	Yes	M	No	mitochondrial
Cardio69	MK212260	HSD17B4	chlo: 8.5, chlo_mito: 7, mito: 4.5, nucl: 1	No	M	No	mitochondrial
Cardio75	MK212266	HSD17B4	chlo: 8, nucl: 2, pero: 2, cyto: 1, golg: 1	Yes	M	No	mitochondrial
Cardio76	MK212267	HSD17B4	chlo: 8, nucl: 2, pero: 2, cyto: 1, golg: 1	Yes	M	No	mitochondrial
Cardio68	MK212259	HSD17B4	chlo: 8, nucl: 2, pero: 2, cyto: 1, golg: 1	Yes	M	No	mitochondrial
Cardio78	MK212269	HSD17B4	pero: 11, cyto: 2, nucl: 1	Yes	_	No	mitochondrial
Cardio65	MK212256	HSD17B4	chlo: 8, nucl: 2, pero: 2, cyto: 1, golg: 1	Yes	M	No	none
Cardio80	MK212271	HSD17B4	chlo: 8.5, chlo_mito: 7, mito: 4.5, nucl: 1	No	M	No	mitochondrial
Cardio81	MK212272	HSD17B4	chlo: 8, nucl: 2, pero: 2, cyto: 1, golg: 1	Yes	M	No	mitochondrial
Cardio79	MK212270	HSD17B4	chlo: 8, nucl: 2, pero: 2, cyto: 1, golg: 1	Yes	M	No	mitochondrial
Cardio74	MK212265	HSD17B4	chlo: 8, nucl: 2, pero: 2, cyto: 1, golg: 1	Yes	M	No	mitochondrial
Cardio70	MK212261	HSD17B4	chlo: 14	No	S	Yes	none
Cardio83	MK212274	I5PDH	nucl: 5, cyto: 4, chlo: 2, cysk: 2, vacu: 1	No	_	No	none
Cardio84	MK212275	IDH	pero: 12, cyto: 2	Perhaps yes	_	No	none
Cardio86	MK212277	IDH1	mito: 7, chlo: 6, cyto_nucl: 1	No	M	No	possibly mitochondrial
Cardio85	MK212276	IDH1	chlo: 6, cyto_nucl: 3, nucl: 2.5, cyto: 2.5, pero: 2, golg: 1	No	_	No	none
Cardio87	MK212278	IDI	chlo: 9, mito: 2, nucl: 1, plas: 1, E.R.: 1	No	M	No	none
Cardio90	MK212281	katE	pero: 13, cyto: 1	Yes	_	No	none
Cardio88	MK212279	katE	pero: 9, nucl: 2, chlo: 1, cyto: 1, mito: 1	No	_	No	none
Cardio89	MK212280	katE	pero: 8, cyto: 3, nucl: 1, mito: 1, extr: 1	No	_	Yes	none
Cardio91	MK212282	LYS4	cyto: 3, nucl_plas: 3, nucl: 2.5, plas: 2.5, chlo: 2, mito: 2, extr: 1, pero: 1	No	_	No	none
Cardio93	MK212284	LYS4	chlo: 10, cyto: 4	No	_	No	none
Cardio92	MK212283	LYS4	cyto: 6, cysk: 4, chlo: 3, nucl: 1	No	_	No	none
Cardio95	MK212286	LYS4	mito: 7, chlo: 4, nucl: 2, cyto: 1	No	M	No	none
Cardio94	MK212285	LYS4	mito: 7.5, cyto_mito: 4.5, chlo: 3, nucl: 2, cyto: 1	No	M	No	none
Cardio96	MK212287	MDAR	cyto: 4, chlo: 3, mito: 3, extr: 2, plas: 1, E.R.: 1	No	S	Yes	ER
Cardio101	MK212292	MYA2	nucl: 8, cyto: 3, chlo: 1, plas: 1, golg: 1	No	_	No	none
Cardio99	MK212290	MYA2	cyto: 7, nucl: 5, chlo: 1, golg: 1	No	_	No	none
Cardio100	MK212291	MYA2	cyto: 6, nucl: 5, chlo: 1, cysk: 1, golg: 1	No	_	No	none
Cardio98	MK212289	MYA2	cyto: 6, nucl: 5, chlo: 1, cysk: 1, golg: 1	No	_	No	none
Cardio102	MK212293	OPDC-PRT	chlo: 8, nucl: 3, cyto: 2, cysk: 1	No	_	No	ER
Cardio105	MK212296	PDCR	pero: 7, cyto: 3.5, cyto_nucl: 2.5, chlo: 2, golg: 1	Yes	_	No	possibly plastid
Cardio103	MK212294	PDCR	pero: 7, cyto: 3.5, cyto_nucl: 2.5, chlo: 2, golg: 1	Yes	_	No	possibly plastid
Cardio104	MK212295	PDCR	pero: 7, cyto: 3.5, cyto_nucl: 2.5, chlo: 2, golg: 1	Yes	_	No	possibly plastid
Cardio106	MK212297	PDCR	pero: 7, cyto: 3.5, cyto_nucl: 2.5, chlo: 2, golg: 1	Yes	_	No	possibly plastid
Cardio107	MK212298	PEPCK	cyto: 3, E.R.: 3, nucl: 2, vacu: 2, golg: 2, mito: 1, plas: 1	No	_	Yes	none
Cardio126	MK212317	PNC1	cyto: 10, nucl: 1, extr: 1, cysk: 1, golg: 1	No	_	No	none
Cardio127	MK212318	PRDX1	chlo: 9, cyto: 2, nucl: 1, mito: 1, extr: 1	No	_	No	none
Cardio128	MK212319	PXMP2	mito: 7, chlo: 5, nucl: 1, cysk: 1	No	M	Yes	ER
Cardio129	MK212320	SHBP	cyto: 10, plas: 1, extr: 1, cysk: 1, golg: 1	No	_	No	none
Cardio132	MK212323	SOD2	chlo: 9, extr: 3, nucl: 1, cyto: 1	No	S	No	ER
Cardio130	MK212321	SOD2	cyto: 9, chlo: 2, nucl: 2, cysk: 1	No	S	No	ER
Cardio133	MK212324	SOD2	chlo: 5, mito: 4, E.R.: 2, nucl: 1, extr: 1, pero: 1	No	M	No	possibly mitochondrial
Cardio131	MK212322	SOD2	cyto: 8, nucl: 2, plas: 2, cysk: 1, golg: 1	No	_	No	none
Cardio135	MK212326	TPI	chlo: 4, extr: 4, cyto: 2, E.R.: 2, nucl: 1, mito: 1	No	S	No	none
Cardio134	MK212325	TPI	chlo: 4, extr: 4, cyto: 2, E.R.: 2, nucl: 1, mito: 1	No	S	No	ER
Cardio136	MK212327	TPN	cyto: 5, nucl: 4, chlo: 2, pero: 1, cysk: 1, golg: 1	No	_	No	none
Cardio137	MK212328	TPN	cyto: 7, chlo: 2, nucl: 2, mito: 1, extr: 1, cysk_plas: 1	No	_	No	none
Cardio141	MK212332	TR	vacu: 4, chlo: 3, mito: 2, golg: 2, nucl: 1, extr: 1, E.R.: 1	No	S	No	none
Cardio140	MK212331	TR	chlo: 5, mito: 3, vacu: 3, golg: 2, nucl: 1	No	S	No	ER
Cardio138	MK212329	TR	cyto: 6, E.R.: 5, mito: 2, pero: 1	No	_	No	ER
Cardio139	MK212330	TR	cyto: 6, E.R.: 5, mito: 2, pero: 1	No	_	No	none
Cardio144	MK212335	uaZ	pero: 9, cyto: 2.5, cyto_nucl: 2.5, nucl: 1.5, golg: 1	Yes	_	No	none
Cardio143	MK212334	uaZ	pero: 11, cyto: 2, golg: 1	Yes	_	No	none
Cardio142	MK212333	uaZ	pero: 9, cyto: 2.5, cyto_nucl: 2.5, nucl: 1.5, golg: 1	Yes	_	No	none
Cardio145	MK212336	ZADH2	chlo: 6, nucl: 2.5, cyto: 2, pero: 2, cysk_nucl: 2, mito: 1	No	_	Yes	none
Cardio147	MK212338	ZADH2	chlo: 6, nucl: 2.5, cyto: 2, pero: 2, cysk_nucl: 2, mito: 1	No	_	Yes	none
Cardio148	MK212339	ZADH2	chlo: 9, extr: 2, nucl: 1, cyto: 1, mito: 1	No	M	Yes	possibly plastid
Cardio146	MK212337	ZADH2	chlo: 6, cyto: 6, nucl: 1, cysk: 1	No	_	Yes	none
